# Supplementary material for: Mid and hindgut transcriptome profiling analysis of Atlantic salmon (Salmon salar) under unpredictable chronic stress
Source: R Soc Open Sci. 2020 Feb 26;7(2):191480. doi: 10.1098/rsos.191480 (PMC7062075; doi:10.1098/rsos.191480)
Supplement: Supplementary table 1 [file rsos191480supp3.xlsx]

## Sheet: Sheet1
Significantly enriched KEGG pathways for CS midgut and the DE genes found within the enriched pathways. Genes have been annotated with Entrez gene ID, Gene symbol and gene description. DE data (log fold change and adjusted p value) has been included for each gene. A condensed version of this table (showing only gene symbols) can be seen in Table 3 in the body of this article.
	Gene count	p.value	p.adjust	qvalue	Entrez ID	Gene Symbol	Gene description	Log fold change	Adjusted p value
Ribosome	49	6.3e-23	3.8e-21	3.3e-21	106585178	LOC106585178	60S ribosomal protein L37	0.745586	0.00475302
					100196272	rl23a	60S ribosomal protein L23a	0.8535	0.00586018
					106592737	LOC106592737	60S ribosomal protein L10-like	1.08625	0.00614564
					100196856	rl37	60S ribosomal protein L37	0.761104	0.0085071
					106588488	LOC106588488	60S ribosomal protein L11	0.73008	0.0134821
					106599400	mrps14	mitochondrial ribosomal protein S14	0.941683	0.0134821
					106588994	LOC106588994	60S acidic ribosomal protein P1-like	0.780171	0.0147424
					100195814	rps20	ribosomal protein S20	0.781365	0.015673
					106570097	LOC106570097	40S ribosomal protein S27	0.644282	0.016657
					106596289	LOC106596289	40S ribosomal protein S8	1.03371	0.0178201
					106567051	LOC106567051	40S ribosomal protein S26-like	0.728329	0.0202843
					106563677	LOC106563677	60S ribosomal protein L17-like	0.620222	0.0240874
					106572990	LOC106572990	60S ribosomal protein L10-like	0.832935	0.0242176
					106603708	LOC106603708	40S ribosomal protein S3	0.633473	0.0249764
					106582975	LOC106582975	60S ribosomal protein L22-like	0.623324	0.02634
					106568161	LOC106568161	60S ribosomal protein L17	0.643504	0.0304556
					106606582	LOC106606582	28S ribosomal protein S7, mitochondrial-like	1.16595	0.0309129
					106570028	LOC106570028	60S ribosomal protein L11	0.848643	0.0309337
					106605701	LOC106605701	39S ribosomal protein L17, mitochondrial-like	1.02015	0.0311681
					106612239	LOC106612239	39S ribosomal protein L27, mitochondrial-like	0.914811	0.0315213
					106586974	LOC106586974	40S ribosomal protein SA	0.768808	0.0315213
					100194531	rpl9	ribosomal protein L9	0.576859	0.0315213
					106605749	rpl18	ribosomal protein L18	0.617199	0.0319079
					106604773	LOC106604773	39S ribosomal protein L18, mitochondrial-like	0.842374	0.0336508
					100286649	rs30	40S ribosomal protein S30	0.687443	0.0356462
					106588058	mrps11	mitochondrial ribosomal protein S11	0.980864	0.0358874
					106587490	LOC106587490	60S acidic ribosomal protein P2-like	0.647259	0.0370643
					106578814	mrps6	mitochondrial ribosomal protein S6	1.12729	0.0376232
					106607032	LOC106607032	40S ribosomal protein SA-like	1.08593	0.038577
					106561938	LOC106561938	39S ribosomal protein L21, mitochondrial-like	0.827202	0.0386124
					106568981	LOC106568981	60S ribosomal protein L5-like	1.00185	0.0394484
					100306730	rl6	60S ribosomal protein L6	0.544492	0.0397446
					100196577	rl3	60S ribosomal protein L3	0.599263	0.0408114
					100286555	rs17	40S ribosomal protein S17	0.742389	0.0410119
					100136567	rps7	40S ribosomal protein S7	0.588426	0.0410915
					106577194	LOC106577194	40S ribosomal protein S9	0.93662	0.0412018
					106568029	LOC106568029	60S ribosomal protein L36a-like	0.897314	0.0416598
					106604455	LOC106604455	60S ribosomal protein L36a-like	0.589156	0.0437525
					100194612	fau	Finkel-Biskis-Reilly murine sarcoma virus (FBR-MuSV) ubiquitously expressed (fox derived); ribosomal protein S30	0.535133	0.0437525
					106587585	LOC106587585	39S ribosomal protein L4, mitochondrial-like	0.964515	0.0442549
					106610183	LOC106610183	40S ribosomal protein S3a	0.649728	0.044389
					106582027	mrpl30	mitochondrial ribosomal protein L30	0.746968	0.0448377
					106611516	LOC106611516	60S ribosomal protein L39-like	0.776935	0.0454389
					106570206	mrpl9	mitochondrial ribosomal protein L9	0.983063	0.0457338
					100196580	rl37a	60S ribosomal protein L37a	0.522977	0.0460675
					106573332	rps17	ribosomal protein S17	0.500444	0.0464073
					106581113	LOC106581113	40S ribosomal protein S25-like	0.652805	0.0491028
					106563517	LOC106563517	60S acidic ribosomal protein P2-like	0.757691	0.0499177
					106583574	LOC106583574	60S acidic ribosomal protein P0-like	0.694056	0.0499177
Cell cycle	37	3e-12	1.2e-10	1.1e-10	100195405	ccne2	cyclin E2	2.01282	0.000753259
					106607826	LOC106607826	cyclin-dependent kinase 1-like	1.30149	0.000895024
					106566901	LOC106566901	transcription factor E2F1-like	1.31998	0.00150308
					106580445	LOC106580445	proliferating cell nuclear antigen-like	1.38438	0.00294593
					106607055	LOC106607055	DNA replication licensing factor mcm5-like	1.61938	0.00421155
					106607002	LOC106607002	DNA replication licensing factor mcm5-like	1.6384	0.00461933
					100195151	mcm3	minichromosome maintenance complex component 3	1.39915	0.00720525
					106563318	ccnb1	cyclin B1	1.53599	0.0099126
					106587338	ccnb2	cyclin B2	1.20856	0.0100276
					100194750	cdc20	cell division cycle 20	1.47419	0.0109362
					106573204	LOC106573204	transcription factor E2F4-like	1.14602	0.0116918
					106585071	LOC106585071	proliferating cell nuclear antigen	1.06125	0.011977
					106565678	espl1	extra spindle pole bodies like 1, separase	1.0477	0.0171339
					100196122	cdc2	Cell division control protein 2 homolog	1.04751	0.0192391
					100195170	ccna2	cyclin A2	1.26627	0.0196791
					106611545	LOC106611545	cyclin-A2-like	1.39232	0.0251226
					100380635	mcm7	minichromosome maintenance complex component 7	1.12407	0.0257561
					106582108	LOC106582108	mitotic checkpoint serine/threonine-protein kinase BUB1 beta-like	1.35251	0.02634
					106592455	plk1	polo like kinase 1	1.41446	0.0290746
					106566708	LOC106566708	G2/mitotic-specific cyclin-B1-like	1.37136	0.0296652
					106601305	LOC106601305	DNA replication licensing factor mcm5-like	1.49238	0.0309129
					106569474	LOC106569474	zygotic DNA replication licensing factor mcm6-B-like	1.05572	0.0311219
					100380341	mcm2	MCM2 minichromosome maintenance deficient 2, mitotin (S. cerevisiae)	1.06645	0.0322183
					106583830	LOC106583830	dual specificity protein kinase Ttk-like	1.2171	0.0349937
					106598911	cdc7	cell division cycle 7	0.936174	0.0349937
					106576352	orc5	origin recognition complex subunit 5	1.12416	0.0353658
					100194792	mcm5	MCM5 minichromosome maintenance deficient 5 (S. cerevisiae)	1.2646	0.0360724
					106568170	LOC106568170	S-phase kinase-associated protein 2-like	1.39763	0.0365231
					106569128	LOC106569128	DNA replication licensing factor mcm4-like	0.938786	0.0367227
					106574843	LOC106574843	transcription factor Dp-1-like	1.12999	0.0367526
					100195156	cdc45	cell division cycle 45	1.36791	0.0371882
					100195936	skp1	S-phase kinase-associated protein 1	0.773893	0.0397476
					106577502	LOC106577502	mitotic spindle assembly checkpoint protein MAD2A-like	1.15768	0.0445697
					100306849	LOC100306849	mitotic checkpoint serine/threonine-protein kinase BUB1	1.21617	0.0467299
					100380467	mc6zb	Zygotic DNA replication licensing factor mcm6-B	1.14446	0.0467299
					106583719	LOC106583719	DNA replication licensing factor mcm2	1.0713	0.0495563
					106570699	LOC106570699	transcription factor E2F3-like	1.05382	0.0496349
DNA replication	30	1.5e-28	1.8e-26	1.6e-26	106580445	LOC106580445	proliferating cell nuclear antigen-like	1.38438	0.00294593
					106607055	LOC106607055	DNA replication licensing factor mcm5-like	1.61938	0.00421155
					106607002	LOC106607002	DNA replication licensing factor mcm5-like	1.6384	0.00461933
					100196545	rfc5	replication factor C (activator 1) 5	1.10979	0.00461933
					100195137	prim2	DNA primase subunit 2	1.28049	0.00574791
					100195151	mcm3	minichromosome maintenance complex component 3	1.39915	0.00720525
					106612394	dna2	DNA replication helicase/nuclease 2	1.19856	0.00913329
					106585071	LOC106585071	proliferating cell nuclear antigen	1.06125	0.011977
					106588685	rpa3	replication protein A3	1.31166	0.0124693
					100286640	pole3	DNA polymerase epsilon 3, accessory subunit	1.44467	0.0151017
					100196285	rfc2	replication factor C (activator 1) 2	1.27522	0.0182174
					106606382	LOC106606382	DNA polymerase delta catalytic subunit-like	1.3265	0.0240874
					100380635	mcm7	minichromosome maintenance complex component 7	1.12407	0.0257561
					106564474	LOC106564474	ribonuclease H2 subunit A-like	1.1428	0.000674633	ribonuclease H2 subunit A-like
					106601305	LOC106601305	DNA replication licensing factor mcm5-like	1.49238	0.000704031	DNA replication licensing factor mcm5-like
					106569474	LOC106569474	zygotic DNA replication licensing factor mcm6-B-like	1.05572	0.000720946	zygotic DNA replication licensing factor mcm6-B-like
					106612933	LOC106612933	replication protein A 70 kDa DNA-binding subunit-like	0.881446	0.000774866	replication protein A 70 kDa DNA-binding subunit-like
					100380341	mcm2	MCM2 minichromosome maintenance deficient 2, mitotin (S. cerevisiae)	1.06645	0.000813304	MCM2 minichromosome maintenance deficient 2, mitotin (S. cerevisiae)
					100196854	prim1	DNA primase subunit 1	1.14934	0.000897867	DNA primase subunit 1
					106569579	lig1	DNA ligase 1	0.942047	0.00100454	DNA ligase 1
					100194792	mcm5	MCM5 minichromosome maintenance deficient 5 (S. cerevisiae)	1.2646	0.00109647	MCM5 minichromosome maintenance deficient 5 (S. cerevisiae)
					106569128	LOC106569128	DNA replication licensing factor mcm4-like	0.938786	0.00116075	DNA replication licensing factor mcm4-like
					106605109	LOC106605109	replication protein A 32 kDa subunit-like	0.978902	0.00117797	replication protein A 32 kDa subunit-like
					100195740	rfc4	replication factor C subunit 4	1.04402	0.00123828	replication factor C subunit 4
					106580112	pole	DNA polymerase epsilon, catalytic subunit	0.7232	0.00136889	DNA polymerase epsilon, catalytic subunit
					100196000	fen1	flap structure-specific endonuclease 1	0.861319	0.00152505	flap structure-specific endonuclease 1
					100195123	pola2	DNA polymerase alpha 2, accessory subunit	0.944949	0.00184394	DNA polymerase alpha 2, accessory subunit
					100380467	mc6zb	Zygotic DNA replication licensing factor mcm6-B	1.14446	0.00189175	Zygotic DNA replication licensing factor mcm6-B
					106583719	LOC106583719	DNA replication licensing factor mcm2	1.0713	0.00217613	DNA replication licensing factor mcm2
					106610881	pole2	DNA polymerase epsilon 2, accessory subunit	1.2558	0.00222617	DNA polymerase epsilon 2, accessory subunit
Spliceosome	25	9.8e-06	0.00015	0.00013	106609479	LOC106609479	small nuclear ribonucleoprotein F	1.23418	7.21791e-05	small nuclear ribonucleoprotein F
					106576293	LOC106576293	small nuclear ribonucleoprotein F-like	1.47032	0.000140769	small nuclear ribonucleoprotein F-like
					100196021	rsmb	Small nuclear ribonucleoprotein-associated protein B	0.995528	0.000154089	Small nuclear ribonucleoprotein-associated protein B
					106588760	LOC106588760	small nuclear ribonucleoprotein Sm D1	1.18144	0.000189452	small nuclear ribonucleoprotein Sm D1
					106561682	LOC106561682	small nuclear ribonucleoprotein F-like	0.943679	0.000219005	small nuclear ribonucleoprotein F-like
					100306862	sf3a2	splicing factor 3a, subunit 2	1.13013	0.000263728	splicing factor 3a, subunit 2
					106572841	LOC106572841	small nuclear ribonucleoprotein G	1.2576	0.000315794	small nuclear ribonucleoprotein G
					106585262	LOC106585262	U4/U6.U5 tri-snRNP-associated protein 2-like	0.88236	0.000320779	U4/U6.U5 tri-snRNP-associated protein 2-like
					106581107	LOC106581107	small nuclear ribonucleoprotein Sm D2	1.27472	0.000506223	small nuclear ribonucleoprotein Sm D2
					106588762	LOC106588762	U5 small nuclear ribonucleoprotein 40 kDa protein-like	0.924899	0.000568901	U5 small nuclear ribonucleoprotein 40 kDa protein-like
					106585463	LOC106585463	small nuclear ribonucleoprotein Sm D3-like	0.655975	0.000572625	small nuclear ribonucleoprotein Sm D3-like
					106612789	LOC106612789	serine/arginine-rich splicing factor 1B-like	0.81141	0.000723257	serine/arginine-rich splicing factor 1B-like
					106607257	LOC106607257	116 kDa U5 small nuclear ribonucleoprotein component	0.936758	0.000765943	116 kDa U5 small nuclear ribonucleoprotein component
					106600990	LOC106600990	116 kDa U5 small nuclear ribonucleoprotein component	0.878581	0.000844021	116 kDa U5 small nuclear ribonucleoprotein component
					100306772	hnrpg	Heterogeneous nuclear ribonucleoprotein G	0.836807	0.000876428	Heterogeneous nuclear ribonucleoprotein G
					100380358	sfrs1	Splicing factor, arginine/serine-rich 1	0.887547	0.000985974	Splicing factor, arginine/serine-rich 1
					100196204	ppih	peptidylprolyl isomerase H	1.21604	0.00105682	peptidylprolyl isomerase H
					106565620	LOC106565620	small nuclear ribonucleoprotein E	0.830532	0.00124656	small nuclear ribonucleoprotein E
					100195734	roa1	Heterogeneous nuclear ribonucleoprotein A1	0.703897	0.00126564	Heterogeneous nuclear ribonucleoprotein A1
					106611702	LOC106611702	pre-mRNA-processing factor 19-like	0.916282	0.00143838	pre-mRNA-processing factor 19-like
					106581844	LOC106581844	RNA-binding protein 8A	0.652314	0.00150621	RNA-binding protein 8A
					106613629	LOC106613629	U6 snRNA-associated Sm-like protein LSm4	0.791352	0.00162806	U6 snRNA-associated Sm-like protein LSm4
					106563120	LOC106563120	small nuclear ribonucleoprotein Sm D3	1.35056	0.00164855	small nuclear ribonucleoprotein Sm D3
					106570608	LOC106570608	small nuclear ribonucleoprotein Sm D1	0.779458	0.00186199	small nuclear ribonucleoprotein Sm D1
					106603799	LOC106603799	small nuclear ribonucleoprotein Sm D2-like	0.77461	0.00193175	small nuclear ribonucleoprotein Sm D2-like
RNA transport	23	0.00076	0.0083	0.0074	106605059	LOC106605059	eukaryotic translation initiation factor 3 subunit E-like	0.81453	1.44533e-06	eukaryotic translation initiation factor 3 subunit E-like
					100194635	4ebp	eukaryotic translation initiation factor 4E binding protein 3-2	-0.841235	3.32311e-05	eukaryotic translation initiation factor 4E binding protein 3-2
					100195680	LOC100195680	transforming acidic coiled-coil-containing protein 3	1.12237	0.000199317	transforming acidic coiled-coil-containing protein 3
					100194533	eif4e1a	eukaryotic translation initiation factor 4e 1a	0.769727	0.000408437	eukaryotic translation initiation factor 4e 1a
					100195319	nup93	nucleoporin 93	0.992213	0.000489002	nucleoporin 93
					106574637	LOC106574637	eukaryotic translation initiation factor 5B-like	0.918889	0.00052985	eukaryotic translation initiation factor 5B-like
					100194851	rgp1	RGP1 retrograde golgi transport homolog (S. cerevisiae)	1.05528	0.000628665	RGP1 retrograde golgi transport homolog (S. cerevisiae)
					106567676	LOC106567676	nuclear pore complex protein Nup88-like	0.873121	0.000733143	nuclear pore complex protein Nup88-like
					100195154	if2a	Eukaryotic translation initiation factor 2 subunit 1	1.23326	0.000806755	Eukaryotic translation initiation factor 2 subunit 1
					106607164	LOC106607164	ran GTPase-activating protein 1-like	1.06152	0.000819498	ran GTPase-activating protein 1-like
					106607749	LOC106607749	nucleoporin Nup43-like	1.08697	0.00083706	nucleoporin Nup43-like
					100195915	eif3g	eukaryotic translation initiation factor 3, subunit G	0.589425	0.000882342	eukaryotic translation initiation factor 3, subunit G
					100196531	rpp30	ribonuclease P/MRP 30 subunit	1.04748	0.0010184	ribonuclease P/MRP 30 subunit
					106570117	nup188	nucleoporin 188	0.868343	0.00104512	nucleoporin 188
					106577251	LOC106577251	eukaryotic translation initiation factor 4E-like	1.09768	0.00106856	eukaryotic translation initiation factor 4E-like
					106610986	LOC106610986	transforming acidic coiled-coil-containing protein 3-like	1.12447	0.00132365	transforming acidic coiled-coil-containing protein 3-like
					106607209	LOC106607209	eukaryotic translation initiation factor 3 subunit G	0.665567	0.00136196	eukaryotic translation initiation factor 3 subunit G
					106581844	LOC106581844	RNA-binding protein 8A	0.652314	0.00150621	RNA-binding protein 8A
					106571302	LOC106571302	nucleoporin Nup43-like	1.05716	0.00159715	nucleoporin Nup43-like
					100286678	if4e	Eukaryotic translation initiation factor 4E	1.02025	0.00162304	Eukaryotic translation initiation factor 4E
					106571672	LOC106571672	eukaryotic translation initiation factor 2 subunit 1	0.825976	0.00191041	eukaryotic translation initiation factor 2 subunit 1
					100136528	ran1	Ran protein	0.848275	0.00192299	Ran protein
					106563585	LOC106563585	eukaryotic translation initiation factor 1A, X-chromosomal-like	0.783842	0.00208169	eukaryotic translation initiation factor 1A, X-chromosomal-like
Proteasome	21	8.4e-11	2.5e-09	2.2e-09	106603098	LOC106603098	proteasome subunit beta type-6-like	1.34311	6.10211e-05	proteasome subunit beta type-6-like
					106560782	psma4	proteasome subunit alpha 4	0.843951	8.79128e-05	proteasome subunit alpha 4
					100196625	psme2	proteasome activator subunit 2	0.67744	0.000107776	proteasome activator subunit 2
					106574401	LOC106574401	26S proteasome non-ATPase regulatory subunit 14	0.812647	0.000226946	26S proteasome non-ATPase regulatory subunit 14
					106588923	sem1	SEM1, 26S proteasome complex subunit	1.03956	0.000223321	SEM1, 26S proteasome complex subunit
					106608168	LOC106608168	26S protease regulatory subunit 10B-like	1.04871	0.000328921	26S protease regulatory subunit 10B-like
					106570938	psmb7	proteasome subunit beta 7	0.815242	0.000452963	proteasome subunit beta 7
					106560346	LOC106560346	proteasome subunit alpha type-7-like	0.875131	0.000489295	proteasome subunit alpha type-7-like
					106602205	psma3	proteasome subunit alpha 3	0.880736	0.000596319	proteasome subunit alpha 3
					106563424	psmb6	proteasome subunit beta 6	0.665137	0.000653983	proteasome subunit beta 6
					100196866	psde	26S proteasome non-ATPase regulatory subunit 14	0.782799	0.000706733	26S proteasome non-ATPase regulatory subunit 14
					100196002	psmd8	proteasome 26S subunit, non-ATPase 8	0.878354	0.000713277	proteasome 26S subunit, non-ATPase 8
					106570382	LOC106570382	proteasome subunit alpha type-2	0.666027	0.000774404	proteasome subunit alpha type-2
					106589310	LOC106589310	proteasome activator complex subunit 3-like	1.10618	0.000787813	proteasome activator complex subunit 3-like
					100195457	adrm1	ADRM1 protein	0.733189	0.000999974	ADRM1 protein
					106562664	LOC106562664	proteasome subunit alpha type-4-like	0.596582	0.00100512	proteasome subunit alpha type-4-like
					106574131	psmd1	proteasome 26S subunit, non-ATPase 1	0.833346	0.00101658	proteasome 26S subunit, non-ATPase 1
					100194646	LOC100194646	proteasome (prosome, macropain) 26S subunit, non-ATPase, 13	0.816649	0.00110497	proteasome (prosome, macropain) 26S subunit, non-ATPase, 13
					100195853	prs10	26S protease regulatory subunit S10B	0.885239	0.00114324	26S protease regulatory subunit S10B
					106569904	LOC106569904	proteasome subunit beta type-4-like	0.796534	0.00121528	proteasome subunit beta type-4-like
					106565847	LOC106565847	26S proteasome non-ATPase regulatory subunit 6-like	0.776648	0.00199701	26S proteasome non-ATPase regulatory subunit 6-like
Pyrimidine metabolism	19	0.00012	0.0015	0.0014	100196214	tyms	thymidylate synthetase	1.15386	1.62626e-05	thymidylate synthetase
					100195137	prim2	DNA primase subunit 2	1.28049	2.53859e-05	DNA primase subunit 2
					106562484	dut	deoxyuridine triphosphatase	1.42835	3.66585e-05	deoxyuridine triphosphatase
					100136513	cmpk2	cytidine/uridine monophosphate kinase 2	2.79974	4.49042e-05	cytidine/uridine monophosphate kinase 2
					100194994	rir2	Ribonucleoside-diphosphate reductase subunit M2	1.36133	5.00443e-05	Ribonucleoside-diphosphate reductase subunit M2
					106607664	rrm2	ribonucleotide reductase regulatory subunit M2	1.64324	0.000104682	ribonucleotide reductase regulatory subunit M2
					106572454	LOC106572454	uridine-cytidine kinase-like 1	-1.94745	0.0001513	uridine-cytidine kinase-like 1
					100286640	pole3	DNA polymerase epsilon 3, accessory subunit	1.44467	0.000156281	DNA polymerase epsilon 3, accessory subunit
					106606382	LOC106606382	DNA polymerase delta catalytic subunit-like	1.3265	0.000404181	DNA polymerase delta catalytic subunit-like
					100195484	rir1	Ribonucleoside-diphosphate reductase large subunit	1.07909	0.000461038	Ribonucleoside-diphosphate reductase large subunit
					106603918	LOC106603918	deoxycytidine kinase-like	0.940923	0.000795686	deoxycytidine kinase-like
					106570266	ctps1	CTP synthase 1	1.69536	0.000820029	CTP synthase 1
					100196854	prim1	DNA primase subunit 1	1.14934	0.000897867	DNA primase subunit 1
					106587512	LOC106587512	DNA-directed RNA polymerases I, II, and III subunit RPABC5	0.990352	0.00122519	DNA-directed RNA polymerases I, II, and III subunit RPABC5
					106580112	pole	DNA polymerase epsilon, catalytic subunit	0.7232	0.00136889	DNA polymerase epsilon, catalytic subunit
					100196419	kith	Thymidine kinase, cytosolic	0.979866	0.00143793	Thymidine kinase, cytosolic
					106611963	polr1a	RNA polymerase I subunit A	0.944198	0.00145252	RNA polymerase I subunit A
					100195123	pola2	DNA polymerase alpha 2, accessory subunit	0.944949	0.00184394	DNA polymerase alpha 2, accessory subunit
					106610881	pole2	DNA polymerase epsilon 2, accessory subunit	1.2558	0.00222617	DNA polymerase epsilon 2, accessory subunit
Oxidative phosphorylation	18	0.0016	0.016	0.014	106585766	LOC106585766	cytochrome c oxidase subunit 7C, mitochondrial-like	0.787543	4.23336e-07	cytochrome c oxidase subunit 7C, mitochondrial-like
					106610322	LOC106610322	NADH dehydrogenase [ubiquinone] 1 beta subcomplex subunit 6-like	1.14884	2.4506e-05	NADH dehydrogenase [ubiquinone] 1 beta subcomplex subunit 6-like
					106605843	LOC106605843	cytochrome c oxidase subunit 6B1-like	1.18064	0.000152002	cytochrome c oxidase subunit 6B1-like
					106604229	LOC106604229	cytochrome b-c1 complex subunit 8-like	0.732197	0.000268028	cytochrome b-c1 complex subunit 8-like
					106604444	LOC106604444	NADH dehydrogenase [ubiquinone] 1 alpha subcomplex subunit 1-like	0.604023	0.000290159	NADH dehydrogenase [ubiquinone] 1 alpha subcomplex subunit 1-like
					106578938	LOC106578938	cytochrome c oxidase subunit 7A-related protein, mitochondrial-like	1.01538	0.000349091	cytochrome c oxidase subunit 7A-related protein, mitochondrial-like
					100196670	atp5mc3	ATP synthase membrane subunit c locus 3	1.14087	0.000468816	ATP synthase, H+ transporting, mitochondrial Fo complex subunit C3 (subunit 9)
					106603475	LOC106603475	cytochrome c oxidase subunit 7B2, mitochondrial-like	0.730262	0.00068803	cytochrome c oxidase subunit 7B2, mitochondrial-like
					106607492	LOC106607492	ATP synthase F(0) complex subunit C3, mitochondrial-like	0.618544	0.000835632	ATP synthase F(0) complex subunit C3, mitochondrial-like
					106579942	LOC106579942	cytochrome c oxidase subunit 6A, mitochondrial	0.947244	0.000844708	cytochrome c oxidase subunit 6A, mitochondrial
					106571961	atp5f1e	ATP synthase F1 subunit epsilon	0.852154	0.000901854	ATP synthase, H+ transporting, mitochondrial F1 complex, epsilon subunit
					106613744	LOC106613744	ATP synthase subunit delta, mitochondrial-like	0.811077	0.00102166	ATP synthase subunit delta, mitochondrial-like
					106600492	LOC106600492	succinate dehydrogenase cytochrome b560 subunit, mitochondrial-like	0.655572	0.00140367	succinate dehydrogenase cytochrome b560 subunit, mitochondrial-like
					106568019	LOC106568019	cytochrome c oxidase subunit 7B, mitochondrial-like	0.667695	0.00147072	cytochrome c oxidase subunit 7B, mitochondrial-like
					106569998	LOC106569998	cytochrome c oxidase subunit 6B1-like	0.62349	0.00180004	cytochrome c oxidase subunit 6B1-like
					106562286	LOC106562286	cytochrome c oxidase subunit 4 isoform 1, mitochondrial-like	1.17828	0.00188926	cytochrome c oxidase subunit 4 isoform 1, mitochondrial-like
					106573602	LOC106573602	ATP synthase subunit delta, mitochondrial-like	0.627253	0.00195482	ATP synthase subunit delta, mitochondrial-like
					106574141	LOC106574141	NADH dehydrogenase [ubiquinone] 1 beta subcomplex	0.572562	0.00198264	NADH dehydrogenase [ubiquinone] 1 beta subcomplex subunit 5, mitochondrial-like
Ribosome biogenesis in eukaryotes	18	1.8e-06	3.1e-05	2.7e-05	106608971	LOC106608971	H/ACA ribonucleoprotein complex subunit 3	0.819767	0.000235692	H/ACA ribonucleoprotein complex subunit 3
					100195763	nola2	H/ACA ribonucleoprotein complex subunit 2-like protein	1.02937	0.000547632	H/ACA ribonucleoprotein complex subunit 2-like protein
					100195979	gar1	GAR1 ribonucleoprotein	0.993348	0.000623528	GAR1 ribonucleoprotein
					106604513	LOC106604513	H/ACA ribonucleoprotein complex subunit 1-like	1.01756	0.000675178	H/ACA ribonucleoprotein complex subunit 1-like
					106564653	LOC106564653	U3 small nucleolar RNA-associated protein 6 homolog	0.956743	0.000703876	U3 small nucleolar RNA-associated protein 6 homolog
					106588067	LOC106588067	RNA-binding protein NOB1-like	0.75029	0.000742661	RNA-binding protein NOB1-like
					100195623	imp3	IMP3, U3 small nucleolar ribonucleoprotein	0.981459	0.000754902	IMP3, U3 small nucleolar ribonucleoprotein
					106575044	LOC106575044	nucleolar protein 58-like	1.09566	0.000798561	nucleolar protein 58-like
					100195173	fbrl	rRNA 2-O-methyltransferase fibrillarin	1.09257	0.000831915	rRNA 2-O-methyltransferase fibrillarin
					100196105	rcl1	RNA terminal phosphate cyclase like 1	0.864078	0.00085325	RNA terminal phosphate cyclase like 1
					106603897	LOC106603897	H/ACA ribonucleoprotein complex subunit 2-like protein	1.20199	0.000968614	H/ACA ribonucleoprotein complex subunit 2-like protein
					100196100	if6	Eukaryotic translation initiation factor 6	0.978162	0.00101167	Eukaryotic translation initiation factor 6
					100196531	rpp30	ribonuclease P/MRP 30 subunit	1.04748	0.0010184	ribonuclease P/MRP 30 subunit
					100194995	nol5	Nucleolar protein 5	1.20994	0.00121449	Nucleolar protein 5
					106583012	LOC106583012	guanine nucleotide-binding protein-like 3	1.05068	0.00146087	guanine nucleotide-binding protein-like 3
					106585800	nol6	nucleolar protein 6	1.01662	0.00155034	nucleolar protein 6
					100136528	ran1	Ran protein	0.848275	0.00192299	Ran protein
					106607124	LOC106607124	ribosomal RNA-processing protein 7 homolog A-like	1.10223	0.0019715	ribosomal RNA-processing protein 7 homolog A-like
Nucleotide excision repair	13	3.9e-07	7.8e-06	6.9e-06	106580445	LOC106580445	proliferating cell nuclear antigen-like	1.38438	8.16364e-06	proliferating cell nuclear antigen-like
					100196545	rfc5	replication factor C (activator 1) 5	1.10979	1.7746e-05	replication factor C (activator 1) 5
					106585071	LOC106585071	proliferating cell nuclear antigen	1.06125	0.000103103	proliferating cell nuclear antigen
					106588685	rpa3	replication protein A3	1.31166	0.000112243	replication protein A3
					100286640	pole3	DNA polymerase epsilon 3, accessory subunit	1.44467	0.000156281	DNA polymerase epsilon 3, accessory subunit
					100196285	rfc2	replication factor C (activator 1) 2	1.27522	0.000247656	replication factor C (activator 1) 2
					106606382	LOC106606382	DNA polymerase delta catalytic subunit-like	1.3265	0.000404181	DNA polymerase delta catalytic subunit-like
					106612933	LOC106612933	replication protein A 70 kDa DNA-binding subunit-like	0.881446	0.000774866	replication protein A 70 kDa DNA-binding subunit-like
					106569579	lig1	DNA ligase 1	0.942047	0.00100454	DNA ligase 1
					106605109	LOC106605109	replication protein A 32 kDa subunit-like	0.978902	0.00117797	replication protein A 32 kDa subunit-like
					100195740	rfc4	replication factor C subunit 4	1.04402	0.00123828	replication factor C subunit 4
					106580112	pole	DNA polymerase epsilon, catalytic subunit	0.7232	0.00136889	DNA polymerase epsilon, catalytic subunit
					106610881	pole2	DNA polymerase epsilon 2, accessory subunit	1.2558	0.00222617	DNA polymerase epsilon 2, accessory subunit
Mismatch repair	11	4.2e-09	1e-07	8.9e-08	106580445	LOC106580445	proliferating cell nuclear antigen-like	1.38438	8.16364e-06	proliferating cell nuclear antigen-like
					100196545	rfc5	replication factor C (activator 1) 5	1.10979	1.7746e-05	replication factor C (activator 1) 5
					106585071	LOC106585071	proliferating cell nuclear antigen	1.06125	0.000103103	proliferating cell nuclear antigen
					106588685	rpa3	replication protein A3	1.31166	0.000112243	replication protein A3
					100196285	rfc2	replication factor C (activator 1) 2	1.27522	0.000247656	replication factor C (activator 1) 2
					106606382	LOC106606382	DNA polymerase delta catalytic subunit-like	1.3265	0.000404181	DNA polymerase delta catalytic subunit-like
					106612933	LOC106612933	replication protein A 70 kDa DNA-binding subunit-like	0.881446	0.000774866	replication protein A 70 kDa DNA-binding subunit-like
					106569579	lig1	DNA ligase 1	0.942047	0.00100454	DNA ligase 1
					106605109	LOC106605109	replication protein A 32 kDa subunit-like	0.978902	0.00117797	replication protein A 32 kDa subunit-like
					100195740	rfc4	replication factor C subunit 4	1.04402	0.00123828	replication factor C subunit 4
					106589405	msh2	mutS homolog 2	1.03503	0.00153	mutS homolog 2
Base excision repair	8	0.00032	0.0039	0.0034	106580445	LOC106580445	proliferating cell nuclear antigen-like	1.38438	8.16364e-06	proliferating cell nuclear antigen-like
					106585071	LOC106585071	proliferating cell nuclear antigen	1.06125	0.000103103	proliferating cell nuclear antigen
					100286640	pole3	DNA polymerase epsilon 3, accessory subunit	1.44467	0.000156281	DNA polymerase epsilon 3, accessory subunit
					106606382	LOC106606382	DNA polymerase delta catalytic subunit-like	1.3265	0.000404181	DNA polymerase delta catalytic subunit-like
					106569579	lig1	DNA ligase 1	0.942047	0.00100454	DNA ligase 1
					106580112	pole	DNA polymerase epsilon, catalytic subunit	0.7232	0.00136889	DNA polymerase epsilon, catalytic subunit
					100196000	fen1	flap structure-specific endonuclease 1	0.861319	0.00152505	flap structure-specific endonuclease 1
					106610881	pole2	DNA polymerase epsilon 2, accessory subunit	1.2558	0.00222617	DNA polymerase epsilon 2, accessory subunit
Homologous recombination	7	0.0028	0.026	0.023	100195526	rad51	RAD51 recombinase	1.65403	2.56978e-05	RAD51 recombinase
					106588685	rpa3	replication protein A3	1.31166	0.000112243	replication protein A3
					106588923	sem1	SEM1, 26S proteasome complex subunit	1.03956	0.000223321	SEM1, 26S proteasome complex subunit
					106606382	LOC106606382	DNA polymerase delta catalytic subunit-like	1.3265	0.000404181	DNA polymerase delta catalytic subunit-like
					106612933	LOC106612933	replication protein A 70 kDa DNA-binding subunit-like	0.881446	0.000774866	replication protein A 70 kDa DNA-binding subunit-like
					106605109	LOC106605109	replication protein A 32 kDa subunit-like	0.978902	0.00117797	replication protein A 32 kDa subunit-like
					106603463	rad51c	RAD51 paralog C	1.0652	0.00211867	RAD51 paralog C
