# Supplementary material for: Mid and hindgut transcriptome profiling analysis of Atlantic salmon (Salmon salar) under unpredictable chronic stress
Source: R Soc Open Sci. 2020 Feb 26;7(2):191480. doi: 10.1098/rsos.191480 (PMC7062075; doi:10.1098/rsos.191480)
Supplement: Supplementary table 2 [file rsos191480supp4.xlsx]

## Sheet: Sheet1
Significantly enriched KEGG pathways for CS hindgut and the DE genes found within the enriched pathways. Genes have been annotated with Entrez gene ID, Gene symbol and gene description. DE data (log fold change and adjusted p value) has been included for each gene. A condensed version of this table (showing only gene symbols) can be seen in Table 4 in the body of this article.
KEGG Pathway	Gene count	p.value	p.adjust	qvalue	Entrez ID	Gene Symbol	Gene description	Log fold change	Adjusted p value
Cytokine-cytokine receptor interaction	25	2.1e-08	2.3e-06	2.1e-06	106613637	LOC106613637	interleukin-6 receptor subunit beta-like	-1.47237	8.4834e-06
					106608548	LOC106608548	C-C motif chemokine 4-like	-1.49426	0.000518611
					106568165	LOC106568165	interleukin-7 receptor subunit alpha-like	-1.03524	0.000767342
					106606534	LOC106606534	interleukin-6 receptor subunit beta-like	-1.01135	0.00130437
					106563690	LOC106563690	cytokine receptor common subunit gamma-like	-0.721119	0.00269283
					106573901	LOC106573901	interleukin-6 receptor subunit beta-like	-1.72207	0.00273781
					106579503	LOC106579503	receptor-type tyrosine-protein kinase FLT3-like	-1.11559	0.00390497
					100194943	ccr6	C-C chemokine receptor type 6	-1.41666	0.00554708
					106590519	LOC106590519	tumor necrosis factor ligand superfamily member 10-like	-0.586005	0.00650643
					106606846	LOC106606846	tumor necrosis factor ligand superfamily member 14-like	-1.16948	0.00862772
					106612744	LOC106612744	uncharacterized LOC106612744	-1.42168	0.00925982
					106591126	LOC106591126	interleukin-2 receptor subunit beta-like	-1.50449	0.00938224
					106564390	LOC106564390	interleukin-2 receptor subunit beta-like	-1.25964	0.00980331
					106611874	LOC106611874	macrophage colony-stimulating factor 1 receptor 1-like	-1.13999	0.0117064
					100195489	ccr9	C-C chemokine receptor type 9	-1.26086	0.0126775
					100195519	il2rb	interleukin 2 receptor subunit beta	-1.38939	0.0136153
					106566619	LOC106566619	interleukin-17 receptor E-like	-0.943337	0.0156023
					106588537	LOC106588537	C-C chemokine receptor type 7-like	-0.916012	0.0202307
					106563758	LOC106563758	interleukin-7 receptor subunit alpha-like	-0.982701	0.0221559
					106601456	LOC106601456	tumor necrosis factor ligand superfamily member 14-like	-1.51243	0.0300344
					106607522	LOC106607522	interleukin-2 receptor subunit beta-like	-1.00698	0.0345668
					106607352	LOC106607352	interleukin-21 receptor-like	-1.00865	0.0392734
					106571057	LOC106571057	interleukin-17F-like	-2.23003	0.0447721
					106564996	LOC106564996	C-C chemokine receptor type 7-like	-0.898695	0.0459364
					106597311	LOC106597311	C-C chemokine receptor type 9-like	-0.932847	0.0466069
Cellular senescence	18	7.4e-05	0.004	0.0036	106603043	LOC106603043	ADP/ATP translocase 2-like	2.73535	2.08803e-06
					106607826	LOC106607826	cyclin-dependent kinase 1-like	1.10679	0.00101865
					106582436	LOC106582436	major histocompatibility complex class I-related gene protein-like	-0.856097	0.00406255
					106572046	pik3cd	phosphatidylinositol-4,5-bisphosphate 3-kinase catalytic subunit delta	-1.25453	0.00617035
					106582833	LOC106582833	ras association domain-containing protein 5-like	-1.41153	0.00802928
					106583670	LOC106583670	nuclear factor of activated T-cells, cytoplasmic 2-like	-1.20032	0.0110046
					106588377	LOC106588377	H-2 class I histocompatibility antigen, Q10 alpha chain-like	-1.42822	0.0123226
					106562702	LOC106562702	voltage-dependent anion-selective channel protein 2-like	0.562305	0.0163472
					106565716	LOC106565716	ras association domain-containing protein 5-like	-0.832353	0.0180782
					106563318	ccnb1	cyclin B1	1.06339	0.0203236
					106566708	LOC106566708	G2/mitotic-specific cyclin-B1-like	1.08618	0.0219264
					106573197	LOC106573197	G1/S-specific cyclin-D2	-0.689255	0.0300946
					100196122	cdc2	Cell division control protein 2 homolog	0.867238	0.034903
					106608573	LOC106608573	voltage-dependent anion-selective channel protein 2-like	0.390131	0.0371128
					106611545	LOC106611545	cyclin-A2-like	1.04909	0.0379578
					106587590	LOC106587590	retinoblastoma-like protein 2	-0.4745	0.0458025
					106587338	ccnb2	cyclin B2	0.974964	0.0461034
					106567114	LOC106567114	nuclear factor of activated T-cells, cytoplasmic 2-like	-1.00604	0.0479547
p53 signaling pathway	10	0.00014	0.0051	0.0047	106607826	LOC106607826	cyclin-dependent kinase 1-like	1.10679	0.00101865
					106584598	gtse1	G2 and S-phase expressed 1	1.11744	0.00594843
					106563318	ccnb1	cyclin B1	1.06339	0.0203236
					106566708	LOC106566708	G2/mitotic-specific cyclin-B1-like	1.08618	0.0219263
					106573197	LOC106573197	G1/S-specific cyclin-D2	-0.689254	0.0300946
					100195962	cd82	CD82 antigen	-0.708925	0.034025
					106583799	LOC106583799	protein shisa-5-like	-0.935991	0.0340691
					100196122	cdc2	Cell division control protein 2 homolog	0.867238	0.034903
					106587338	ccnb2	cyclin B2	0.974964	0.0461034
					106607664	rrm2	ribonucleotide reductase regulatory subunit M2	0.995824	0.0466069
