# Supplementary material for: Mid and hindgut transcriptome profiling analysis of Atlantic salmon (Salmon salar) under unpredictable chronic stress
Source: R Soc Open Sci. 2020 Feb 26;7(2):191480. doi: 10.1098/rsos.191480 (PMC7062075; doi:10.1098/rsos.191480)
Supplement: Supplementary table 6 [file rsos191480supp8.xlsx]

## Sheet: common_DE_genes_between_midgut_
List of genes that were significantly differentially expressed in both midgut vs control and hindgut vs control. Includes log fold change difference and adjusted p values for both midgut and hindgut and genes are annotated with Entrez ID, gene symbol and gene description.
Gene	Hindgut-log2FoldChange	Hindgut-padj	Hindgut-ENTREZID	Hindgut-SYMBOL	Hindgut-Description	Midgut-log2FoldChange	Midgut-padj	Midgut-ENTREZID	Midgut-SYMBOL	Midgut-Description
gene14351:106607561	-6.09539	0.0110046	106607561	LOC106607561	rho-associated protein kinase 2-like	-5.32387	0.000631497	106607561	LOC106607561	rho-associated protein kinase 2-like
gene17472:106610526	-4.42574	7.9889e-27	106610526	LOC106610526	von Willebrand factor A domain-containing protein 7-like	-5.03227	1.91532e-23	106610526	LOC106610526	von Willebrand factor A domain-containing protein 7-like
gene8296:106601929	-2.61417	0.000171276	106601929	LOC106601929	E3 ubiquitin-protein ligase RNF213-like	-1.66542	0.0196791	106601929	LOC106601929	E3 ubiquitin-protein ligase RNF213-like
gene80191:106593352	-2.47787	0.0126434	106593352	LOC106593352	mucin-2-like	-2.47375	2.52923e-05	106593352	LOC106593352	mucin-2-like
gene58411:106597977	-2.44103	2.62786e-05	106597977	LOC106597977	mucin-2-like	-2.20981	2.65623e-07	106597977	LOC106597977	mucin-2-like
gene13008:106606356	-2.43258	2.62786e-05	106606356	LOC106606356	nucleoside diphosphate-linked moiety X motif 19, mitochondrial-like	-4.17742	0.0153647	106606356	LOC106606356	nucleoside diphosphate-linked moiety X motif 19, mitochondrial-like
gene70696:106594852	-2.20894	0.00215806	106594852	LOC106594852	uncharacterized LOC106594852	-1.70925	0.0178039	106594852	LOC106594852	uncharacterized LOC106594852
gene11701:106605061	-2.10923	0.00610754	106605061	LOC106605061	plectin-like	-2.4123	1.33158e-10	106605061	LOC106605061	plectin-like
gene57055:106591460	-2.07927	6.67127e-07	106591460	LOC106591460	NACHT, LRR and PYD domains-containing protein 12-like	-1.98372	0.0486515	106591460	LOC106591460	NACHT, LRR and PYD domains-containing protein 12-like
gene28046:106566945	-1.89403	0.00525822	106566945	LOC106566945	phosphatidylinositol 3,4,5-trisphosphate-dependent Rac exchanger 1 protein-like	-1.51517	0.00848512	106566945	LOC106566945	phosphatidylinositol 3,4,5-trisphosphate-dependent Rac exchanger 1 protein-like
gene47434:106586079	-1.61064	0.0221255	106586079	LOC106586079	bile salt export pump-like	-1.99481	0.00270546	106586079	LOC106586079	bile salt export pump-like
gene43704:106582534	-1.59889	2.2082e-05	106582534	LOC106582534	fer-1-like protein 6	-1.14404	0.0222667	106582534	LOC106582534	fer-1-like protein 6
gene21530:106560701	-1.56376	0.000678268	106560701	prr5l	proline rich 5 like	-0.929977	0.0362064	106560701	prr5l	proline rich 5 like
gene78438:106591948	-1.5368	0.0323918	106591948	LOC106591948	constitutive coactivator of PPAR-gamma-like protein 2	-1.44135	0.030577	106591948	LOC106591948	constitutive coactivator of PPAR-gamma-like protein 2
gene29996:106568942	-1.53163	0.00759777	106568942	LOC106568942	ceramide synthase 2-like	-1.25753	0.0249764	106568942	LOC106568942	ceramide synthase 2-like
gene20156:106613145	-1.47516	1.0046e-13	106613145	LOC106613145	von Willebrand factor A domain-containing protein 5A-like	-1.10757	0.0467299	106613145	LOC106613145	von Willebrand factor A domain-containing protein 5A-like
gene15842:106608950	-1.45795	0.00372274	106608950	LOC106608950	uncharacterized protein C7orf43 homolog	-1.18662	0.0366815	106608950	LOC106608950	uncharacterized protein C7orf43 homolog
gene70977:106599899	-1.32121	0.00019494	106599899	LOC106599899	mucin-2-like	-1.51096	0.000679896	106599899	LOC106599899	mucin-2-like
gene24770:106563910	-1.31328	0.00907328	106563910	LOC106563910	hephaestin-like protein 1	-1.14297	0.0394122	106563910	LOC106563910	hephaestin-like protein 1
gene21501:106560721	-1.2957	0.00398676	106560721	LOC106560721	ankyrin repeat domain-containing protein 26-like	-1.39827	0.0039943	106560721	LOC106560721	ankyrin repeat domain-containing protein 26-like
gene7174:106600913	-1.24899	4.03886e-06	106600913	LOC106600913	GEM-interacting protein-like	-0.874358	0.0281374	106600913	LOC106600913	GEM-interacting protein-like
gene47110:106585863	-1.22209	0.00802928	106585863	rasef	RAS and EF-hand domain containing	-1.04828	0.0451078	106585863	rasef	RAS and EF-hand domain containing
gene9137:106602779	-1.2057	2.08803e-06	106602779	LOC106602779	CD48 antigen-like	-1.07524	0.00487294	106602779	LOC106602779	CD48 antigen-like
gene44880:106583670	-1.20032	0.0110046	106583670	LOC106583670	nuclear factor of activated T-cells, cytoplasmic 2-like	-1.33002	0.0200727	106583670	LOC106583670	nuclear factor of activated T-cells, cytoplasmic 2-like
gene12518:106605867	-1.15402	0.00458156	106605867	LOC106605867	uncharacterized LOC106605867	-1.30691	0.02634	106605867	LOC106605867	uncharacterized LOC106605867
gene60030:106595418	-1.15312	0.00346485	106595418	LOC106595418	intestinal mucin-like protein	-1.039	0.0311681	106595418	LOC106595418	intestinal mucin-like protein
gene14315:106607426	-1.1354	0.00994249	106607426	LOC106607426	GEM-interacting protein-like	-1.40219	0.0256222	106607426	LOC106607426	GEM-interacting protein-like
gene41294:106579922	-1.09959	0.0144219	106579922	LOC106579922	E3 ubiquitin-protein ligase DTX1-like	-0.819508	0.0448377	106579922	LOC106579922	E3 ubiquitin-protein ligase DTX1-like
gene49223:106588001	-1.05928	0.0392734	106588001	LOC106588001	Krueppel-like factor 13 pseudogene	-1.64508	0.00394199	106588001	LOC106588001	Krueppel-like factor 13 pseudogene
gene18271:106611323	-1.0558	0.00167248	106611323	LOC106611323	nesprin-1-like	-0.838678	0.0124693	106611323	LOC106611323	nesprin-1-like
gene44653:106583491	-1.01761	0.000654601	106583491	LOC106583491	DENN domain-containing protein 2D-like	-0.964524	0.0366864	106583491	LOC106583491	DENN domain-containing protein 2D-like
gene23976:100380571	-1.00877	0.0300946	100380571	npdc1	neural proliferation, differentiation and control, 1	-1.01222	0.0350756	100380571	npdc1	neural proliferation, differentiation and control, 1
gene29237:106568226	-0.989313	0.0219263	106568226	LOC106568226	lysine-specific demethylase 2B-like	-1.57245	0.00473475	106568226	LOC106568226	lysine-specific demethylase 2B-like
gene17741:106610794	-0.960439	0.0466069	106610794	LOC106610794	serine/threonine-protein kinase D3-like	-1.10997	0.0314021	106610794	LOC106610794	serine/threonine-protein kinase D3-like
gene42072:106580924	-0.951601	0.00139384	106580924	sorl1	sortilin related receptor 1	-0.890474	0.0231643	106580924	sorl1	sortilin related receptor 1
gene10356:106603807	-0.947344	0.0100152	106603807	sytl2	synaptotagmin like 2	-0.778887	0.0397476	106603807	sytl2	synaptotagmin like 2
gene14374:100196700	-0.926636	0.0106218	100196700	tagap	T-cell activation GTPase activating protein	-0.927996	0.0231643	100196700	tagap	T-cell activation GTPase activating protein
gene2042:106561374	-0.921929	0.0020447	106561374	LOC106561374	zinc finger protein 462-like	-0.842798	0.0419232	106561374	LOC106561374	zinc finger protein 462-like
gene20394:106613382	-0.869537	0.0146725	106613382	aplp2	amyloid beta precursor like protein 2	-1.01027	0.0315213	106613382	aplp2	amyloid beta precursor like protein 2
gene43595:106582436	-0.856097	0.00406255	106582436	LOC106582436	major histocompatibility complex class I-related gene protein-like	-0.783174	0.0337483	106582436	LOC106582436	major histocompatibility complex class I-related gene protein-like
gene46950:106585690	-0.85437	0.0196665	106585690	vps13a	vacuolar protein sorting 13 homolog A	-1.03831	0.00150308	106585690	vps13a	vacuolar protein sorting 13 homolog A
gene21157:106560333	-0.831618	0.0295213	106560333	LOC106560333	protein SZT2-like	-0.905229	0.00802776	106560333	LOC106560333	protein SZT2-like
gene50513:106588945	-0.773574	0.0420436	106588945	LOC106588945	HEPACAM family member 2-like	-0.717976	0.0491028	106588945	LOC106588945	HEPACAM family member 2-like
gene32405:106571242	-0.770312	0.00356772	106571242	LOC106571242	serine/threonine-protein kinase D3-like	-0.817716	0.0316366	106571242	LOC106571242	serine/threonine-protein kinase D3-like
gene6204:106599039	-0.720121	0.0323918	106599039	LOC106599039	solute carrier family 25 member 36-A-like	-0.959107	0.0314021	106599039	LOC106599039	solute carrier family 25 member 36-A-like
gene4335:106583523	-0.684855	0.0496454	106583523	LOC106583523	zinc finger protein 516-like	-1.00944	0.016981	106583523	LOC106583523	zinc finger protein 516-like
gene35350:106574341	-0.655841	0.0327361	106574341	LOC106574341	insulin receptor substrate 2-like	-0.669571	0.038976	106574341	LOC106574341	insulin receptor substrate 2-like
gene1416:106608573	0.390131	0.0371128	106608573	LOC106608573	voltage-dependent anion-selective channel protein 2-like	0.828195	0.0488059	106608573	LOC106608573	voltage-dependent anion-selective channel protein 2-like
gene41205:106580001	0.554181	0.0434445	106580001	LOC106580001	tubulin beta-1 chain	1.10867	0.0499177	106580001	LOC106580001	tubulin beta-1 chain
gene47600:106586370	0.623804	0.0456465	106586370	LOC106586370	MOB-like protein phocein	1.34827	0.00572903	106586370	LOC106586370	MOB-like protein phocein
gene40765:100196000	0.630088	0.038475	100196000	fen1	flap structure-specific endonuclease 1	0.861319	0.0423838	100196000	fen1	flap structure-specific endonuclease 1
gene10304:100195316	0.638924	0.0345667	100195316	rcc1l	RCC1 like	0.965737	0.0309129	100195316	rcc1l	RCC1 like
gene31262:106569884	0.648824	0.0479071	106569884	LOC106569884	interleukin enhancer-binding factor 2 homolog	1.24104	0.0178039	106569884	LOC106569884	interleukin enhancer-binding factor 2 homolog
gene29377:106568292	0.667444	0.0456465	106568292	LOC106568292	density-regulated protein-like	1.09616	0.0162896	106568292	LOC106568292	density-regulated protein-like
gene14898:100217349	0.688902	0.0156023	100217349	mmsa	Methylmalonate-semialdehyde dehydrogenase	0.645993	0.0370643	100217349	mmsa	Methylmalonate-semialdehyde dehydrogenase
gene4314:106583386	0.717612	0.0481216	106583386	LOC106583386	cell division cycle-associated protein 3-like	0.971709	0.0209219	106583386	LOC106583386	cell division cycle-associated protein 3-like
gene9422:106602874	0.722927	0.0180782	106602874	LOC106602874	histone H2AX	0.966592	0.0269075	106602874	LOC106602874	histone H2AX
gene50215:106588646	0.725104	0.0255334	106588646	LOC106588646	stathmin-like	1.15493	0.00197617	106588646	LOC106588646	stathmin-like
gene32667:106571471	0.769827	0.0458024	106571471	knl1	kinetochore scaffold 1	1.07214	0.0170832	106571471	knl1	kinetochore scaffold 1
gene36146:100196670	0.783772	0.0486872	100196670	atp5g3	ATP synthase, H+ transporting, mitochondrial Fo complex subunit C3 (subunit 9)	1.14087	0.0256222	100196670	atp5g3	ATP synthase, H+ transporting, mitochondrial Fo complex subunit C3 (subunit 9)
gene49842:106588407	0.79482	0.0277784	106588407	LOC106588407	carboxy-terminal kinesin 2-like	1.05061	0.0110366	106588407	LOC106588407	carboxy-terminal kinesin 2-like
gene2342:100380465	0.799752	0.0178495	100380465	cor1c	Coronin-1C	1.17242	0.0437525	100380465	cor1c	Coronin-1C
gene42333:106581119	0.807411	0.0345667	106581119	LOC106581119	non-histone chromosomal protein HMG-14-like	1.24111	0.00463413	106581119	LOC106581119	non-histone chromosomal protein HMG-14-like
gene14909:106608082	0.818095	0.0313572	106608082	LOC106608082	peptidyl-prolyl cis-trans isomerase FKBP3-like	1.11411	0.0231643	106608082	LOC106608082	peptidyl-prolyl cis-trans isomerase FKBP3-like
gene104:100196112	0.82177	0.0363538	100196112	cdkn3	cyclin dependent kinase inhibitor 3	1.22238	0.021632	100196112	cdkn3	cyclin dependent kinase inhibitor 3
gene43522:100136430	0.827963	0.0397691	100136430	LOC100136430	60 kDa heat shock protein, mitochondrial	1.54051	0.0178039	100136430	LOC100136430	60 kDa heat shock protein, mitochondrial
gene23334:106562484	0.829491	0.0308025	106562484	dut	deoxyuridine triphosphatase	1.42835	0.00677303	106562484	dut	deoxyuridine triphosphatase
gene26799:106565712	0.846741	0.0471319	106565712	LOC106565712	prothymosin alpha-like	1.01734	0.0309129	106565712	LOC106565712	prothymosin alpha-like
gene67:106594936	0.850508	0.0315429	106594936	LOC106594936	nucleolar and spindle-associated protein 1-like	1.1871	0.00645852	106594936	LOC106594936	nucleolar and spindle-associated protein 1-like
gene43766:100194597	0.86588	0.0315429	100194597	ahcy	adenosylhomocysteinase	1.09997	0.0406351	100194597	ahcy	adenosylhomocysteinase
gene38203:100196122	0.867238	0.034903	100196122	cdc2	Cell division control protein 2 homolog	1.04751	0.0192391	100196122	cdc2	Cell division control protein 2 homolog
gene44787:100196701	0.880026	0.0296731	100196701	tgm2	transglutaminase 2, C polypeptide	0.788658	0.0268982	100196701	tgm2	transglutaminase 2, C polypeptide
gene32581:100196484	0.883692	0.023272	100196484	topk	Lymphokine-activated killer T-cell-originated protein kinase homolog	1.30846	0.00619854	100196484	topk	Lymphokine-activated killer T-cell-originated protein kinase homolog
gene42102:106580963	0.892851	0.0253612	106580963	LOC106580963	structural maintenance of chromosomes protein 4-like	1.2994	0.0149524	106580963	LOC106580963	structural maintenance of chromosomes protein 4-like
gene52043:106590505	0.893501	0.0357168	106590505	cip2a	cell proliferation regulating inhibitor of protein phosphatase 2A	1.10506	0.0205652	106590505	cip2a	cell proliferation regulating inhibitor of protein phosphatase 2A
gene588:100195680	0.899133	0.0239653	100195680	LOC100195680	transforming acidic coiled-coil-containing protein 3	1.12237	0.0171339	100195680	LOC100195680	transforming acidic coiled-coil-containing protein 3
gene28304:106567171	0.90359	0.0325061	106567171	racgap1	Rac GTPase activating protein 1	1.08124	0.0478964	106567171	racgap1	Rac GTPase activating protein 1
gene20697:106613676	0.917565	0.0239653	106613676	LOC106613676	nicotinamide riboside kinase 2-like	1.0721	0.0322783	106613676	LOC106613676	nicotinamide riboside kinase 2-like
gene1729:100195137	0.918127	0.027272	100195137	prim2	DNA primase subunit 2	1.28049	0.00574791	100195137	prim2	DNA primase subunit 2
gene45982:106584704	0.927164	0.0412179	106584704	LOC106584704	cysteine-rich motor neuron 1 protein-like	0.961195	0.0272641	106584704	LOC106584704	cysteine-rich motor neuron 1 protein-like
gene28947:106567942	0.935269	0.00074705	106567942	LOC106567942	cytoskeleton-associated protein 2-like	0.849624	0.0286137	106567942	LOC106567942	cytoskeleton-associated protein 2-like
gene22442:106561604	0.93824	0.0486565	106561604	LOC106561604	aurora kinase B-like	1.41376	0.0316296	106561604	LOC106561604	aurora kinase B-like
gene3031:106571564	0.944404	0.0436927	106571564	LOC106571564	tropomyosin beta chain	0.665506	0.0454389	106571564	LOC106571564	tropomyosin beta chain
gene24331:106563463	0.94995	0.00971517	106563463	LOC106563463	sororin-B-like	1.33354	0.00333901	106563463	LOC106563463	sororin-B-like
gene27980:100195150	0.950441	0.00907328	100195150	tpx2	Targeting protein for Xklp2	1.10491	0.00461334	100195150	tpx2	Targeting protein for Xklp2
gene13784:106607066	0.959699	0.0295213	106607066	LOC106607066	importin subunit alpha-1-like	1.59703	0.00595287	106607066	LOC106607066	importin subunit alpha-1-like
gene25932:106565291	0.959775	0.0290835	106565291	LOC106565291	ubiquitin-conjugating enzyme E2 C-like	1.27853	0.017363	106565291	LOC106565291	ubiquitin-conjugating enzyme E2 C-like
gene20234:100196843	0.965355	0.00235391	100196843	folr1	Folate receptor alpha	1.01947	0.017363	100196843	folr1	Folate receptor alpha
gene48577:106587338	0.974964	0.0461034	106587338	ccnb2	cyclin B2	1.20856	0.0100276	106587338	ccnb2	cyclin B2
gene48690:100195990	0.975459	0.0466069	100195990	cenpn	centromere protein N	1.34535	0.0269075	100195990	cenpn	centromere protein N
gene9918:106603375	0.983325	0.04286	106603375	ercc6l	ERCC excision repair 6 like, spindle assembly checkpoint helicase	1.16567	0.0472685	106603375	ercc6l	ERCC excision repair 6 like, spindle assembly checkpoint helicase
gene49874:106588385	0.992525	0.0315429	106588385	LOC106588385	histone H3-like centromeric protein A	1.1068	0.0267101	106588385	LOC106588385	histone H3-like centromeric protein A
gene14438:106607664	0.995824	0.0466069	106607664	rrm2	ribonucleotide reductase regulatory subunit M2	1.64324	0.0120881	106607664	rrm2	ribonucleotide reductase regulatory subunit M2
gene50255:106588679	1.03974	0.00104681	106588679	LOC106588679	actin-binding protein anillin-like	0.917512	0.0437525	106588679	LOC106588679	actin-binding protein anillin-like
gene18538:106611545	1.04909	0.0379578	106611545	LOC106611545	cyclin-A2-like	1.39232	0.0251226	106611545	LOC106611545	cyclin-A2-like
gene6481:100194750	1.04974	0.0369671	100194750	cdc20	cell division cycle 20	1.47419	0.0109362	100194750	cdc20	cell division cycle 20
gene44340:106583223	1.05859	0.0012023	106583223	fkbp11	FK506 binding protein 11	1.40831	0.0170832	106583223	fkbp11	FK506 binding protein 11
gene15951:106609043	1.06022	0.0466069	106609043	LOC106609043	DEP domain-containing protein 7-like	1.13355	0.0293361	106609043	LOC106609043	DEP domain-containing protein 7-like
gene24037:106563318	1.06339	0.0203236	106563318	ccnb1	cyclin B1	1.53599	0.0099126	106563318	ccnb1	cyclin B1
gene7292:106600827	1.06367	0.024709	106600827	LOC106600827	uncharacterized LOC106600827	1.16489	0.0321346	106600827	LOC106600827	uncharacterized LOC106600827
gene43695:106582520	1.06541	0.0434445	106582520	LOC106582520	motor neuron and pancreas homeobox protein 1-like	1.13195	0.00423668	106582520	LOC106582520	motor neuron and pancreas homeobox protein 1-like
gene19033:106612016	1.06702	0.0216119	106612016	LOC106612016	centromere protein U-like	0.949665	0.0322783	106612016	LOC106612016	centromere protein U-like
gene2547:106566708	1.08618	0.0219263	106566708	LOC106566708	G2/mitotic-specific cyclin-B1-like	1.37136	0.0296652	106566708	LOC106566708	G2/mitotic-specific cyclin-B1-like
gene34264:106573105	1.09547	0.0166254	106573105	LOC106573105	aurora kinase B-like	1.58393	0.00423668	106573105	LOC106573105	aurora kinase B-like
gene1337:106607826	1.10679	0.00101865	106607826	LOC106607826	cyclin-dependent kinase 1-like	1.30149	0.000895024	106607826	LOC106607826	cyclin-dependent kinase 1-like
gene49755:100195587	1.11017	0.023272	100195587	borea	Borealin	1.38439	0.0165715	100195587	borea	Borealin
gene19644:106612633	1.12319	0.0275513	106612633	LOC106612633	transgelin-like	0.770014	0.0100276	106612633	LOC106612633	transgelin-like
gene7768:106601395	1.13349	0.00350958	106601395	LOC106601395	importin subunit alpha-1-like	1.46195	0.0364067	106601395	LOC106601395	importin subunit alpha-1-like
gene34469:106573334	1.19036	0.0175046	106573334	LOC106573334	PCNA-associated factor-like	1.3514	0.00762545	106573334	LOC106573334	PCNA-associated factor-like
gene50897:106589387	1.22389	0.0306983	106589387	LOC106589387	actin, aortic smooth muscle	0.639326	0.0360389	106589387	LOC106589387	actin, aortic smooth muscle
gene18446:100380299	1.3105	0.0238485	100380299	actn1	actinin alpha 1	0.915194	0.0026956	100380299	actn1	actinin alpha 1
gene3809:106578554	1.39967	0.014338	106578554	LOC106578554	V-set domain containing T-cell activation inhibitor 1-like	1.83935	0.0316296	106578554	LOC106578554	V-set domain containing T-cell activation inhibitor 1-like
gene16330:106609386	1.71252	0.00267781	106609386	LOC106609386	poly [ADP-ribose] polymerase 12-like	1.53864	0.0437525	106609386	LOC106609386	poly [ADP-ribose] polymerase 12-like
gene5568:106595274	1.73854	0.00594842	106595274	LOC106595274	OX-2 membrane glycoprotein-like	1.48305	0.0433913	106595274	LOC106595274	OX-2 membrane glycoprotein-like
